# Supplementary material for: Initial Examinations of the Diastereoselectivity and Chemoselectivity of Intramolecular Silyl Nitronate [3+2] Cycloadditions with Alkenyl/Alkynyl Nitroethers
Source: Molecules. 2024 Dec 10;29(24):5816. doi: 10.3390/molecules29245816 (PMC11679677; doi:10.3390/molecules29245816)
Supplement: Supplementary file 1 [file molecules-29-05816-s001.zip]

Archive with 1 entries (1 files):
- molecules-3298913-supplementary.pdf
